# Supplementary material for: Physical and Mental Components of Quality of Life after a Cardiac Rehabilitation Intervention: A Systematic Review and Meta-Analysis
Source: J Clin Med. 2024 Sep 20;13(18):5576. doi: 10.3390/jcm13185576 (PMC11433594; doi:10.3390/jcm13185576)
Supplement: Supplementary file 1 [file jcm-13-05576-s001.zip]

Archive with 1 entries (1 files):
- jcm-3199646-supplementary.pdf
